# Supplementary material for: Genome-Wide Transcriptional and Functional Analysis of Human T Lymphocytes Treated with Benzo[α]pyrene
Source: Int J Mol Sci. 2018 Nov 17;19(11):3626. doi: 10.3390/ijms19113626 (PMC6274903; doi:10.3390/ijms19113626)
Supplement: Supplementary file 1 [file ijms-19-03626-s001.zip]

Archive with 2 entries (2 files):
- Suppl. Fig.1.pdf
- Suppl. Table 1.pdf
